# Supplementary material for: An Electrochemistry and Computational Study at an Electrified Liquid–Liquid Interface for Studying Beta-Amyloid Aggregation
Source: Membranes (Basel). 2023 Jun 5;13(6):584. doi: 10.3390/membranes13060584 (PMC10303370; doi:10.3390/membranes13060584)
Supplement: Supplementary file 1 [file membranes-13-00584-s001.zip]

Archive with 1 entries (1 files):
- membranes-2384505-SI.pdf
